# Supplementary material for: Deregulation of Autophagy and Apoptosis in Patients with Myelodysplastic Syndromes: Implications for Disease Development and Progression
Source: Curr Issues Mol Biol. 2023 May 8;45(5):4135–50. doi: 10.3390/cimb45050263 (PMC10217762; doi:10.3390/cimb45050263)
Supplement: Supplementary file 1 [file cimb-45-00263-s001.zip]

Archive with 1 entries (1 files):
- cimb-2331264-supplementary.pdf
